# Supplementary material for: Introducing an assessment tool based on a full set of end-of-training EPAs to capture the workplace performance of final-year medical students
Source: BMC Med Educ. 2019 Jun 13;19:207. doi: 10.1186/s12909-019-1600-4 (PMC6567397; doi:10.1186/s12909-019-1600-4)
Supplement: Supplementary file 2 — Student version (XLSX 18 kb) [file 12909_2019_1600_MOESM2_ESM.xlsx]

## Sheet: Harm Teil 1
	Final Year Clerkship Questionaire			Level of supervision and independence
				Please indicate, under which supervision level you can carry out the below listed activities?
	Additional file 2 - Student version			I can carry out the activity sufficiently certain, when ….
	Identification code of final year clerkship student: Previous clerkship rotation in: Current clerkship rotation in: Ward/ clinic :		I cannot carry out this activity.	I act in co-activity with the supervisor	I act self-reliantly and the supervisor is present and steps in if needed.	I act self-reliantly with supervision available within minutes (supervisor on the ward) and all findings are double-checked.	I act self-reliantly with supervision available within minutes (supervisor on the ward) and key findings are double-checked.	I act self-reliantly with supervision available distantly (e.g. by phone) and key findings are double-checked.		Highest level of independence (at least three perfomances)
1.	Along the clinical encounter (adult patients with typical presentation, common disease pattern, typical course of disease)
1.1.	Take a medical history, performe a physical examination and summarise the results in a structured manner (search actively for sign of possible disorders and conditiones)
	Take a complete or focussed medical history according situational requierment
	Perform a complete or focussed physical examination according situational requierment
	Assemble previous health documents, current medication, if needed consultation of patient´s physicans
	Document in the patients´ file, including synthesis of diagnoses/ working diagnoses, main differential diagnoses
	Present patient and medical history to the supervisor
	Inform the health care team (physicians and non-physicans) about the patient
	Inform the patient and where appicable relatives on the results of the supervisor consultation
1.2.	Compile a diagnostic plan and initiate implementation (countersignature of physician)
	Write the order for basic diagnostics in the patient file, countersignature supervisor
	Prepare a patient-specific diagnostic plan and agree upon with supervisor
	Write the orders for patient-specific diagnostics in patient file, countersignature supervisor
	Fill in diagnostic order request forms, countersignature supervisor
	Inform the health care team (physicians and non-physicans) about the diagnositc plan
	Inform the patient and where appicable relatives about the diagnostic plan
1.3.	Interprete test results and initiate further steps (countersignature of physician)
	Gather and interprete findings of bacis diagnostics
	Gather and interprete findings of common diagnostic methods
	Report to supervisor, where applicable suggest changes in diagnostic and therapy plan and aggree upon with supervisor
	Write the orders for changes in diagnostics and therapy in patient file, countersignature supervisor
	Fill in diagnostic order request forms, countersignature supervisor
	If necessary, inform the health care team (physicians and non-physicans) about the diagnositc plan
	If necessary, inform the patient and where appicable relatives about the diagnostic plan
1.4.	Compile a treatment plan and initiate implementation (countersignature of physician)
	Write the orders for the general thaerapy basic diagnostics in the patient file, countersignature supervisor
	Prepare a patient-specific therapy plan and agree upon with supervisor
	Write the orders for patient-specific therapy in patient file, countersignature supervisor
	Fill in therapy request forms, countersignature supervisor
	Inform the health care team (physicians and non-physicans) about the therapy plan
	Inform the patient and where appicable relatives about the therapy plan
2.	Performe general procedures of a physician (adult patients, normal difficulty level, explaining procedure to the patient, if appicable preparation, post-processing, and documentation in patient record)
	Sample venous blood
	Sample capillary blood
	Insert a peripheral venous catheter
	Take a blood culture
	Take a smear (mouth, nose, wounds, anal and uorgenital)
	Give an intracutaneous injection
	Give a subcutaneous injection
	Giving a intramuscular injection
	Give an infusion
	Place a nasogastric tube
	Taking an ECG
	Put on or change a simple bandage
	Write a prescirption, countersignature physician
3.	Communication with patients (aduld patients, normal difficulty level)
3.1.	Seek consent for medical procedures and diagnostics (inform patient about course, benefits, risks and alternatives)
	No patient signature required (e.g. taking blood, urinary catheter, nasogastric tube, x-rays)
	Patient signature required (administration of erythrocytes, thrombocytes or plasma preparations); together with and countersignature supervisor
3.2.	Informe and advise patients (common consulations reasons and diseases)
	Provide Information concerning type of complaint and diagnosis of the patient
	Provide general information about diagnostics and therapy
	Provide and explain planed further steps as aggreed upon with the supervisor
	Perform a general lifestyle consultation
	Perform a general consultation about alcohol and nicotine abuse
	Perform a general consultation about sexually transmitted diseases
4.	Communication with colleagues (adult patients, normal difficulty level, disease state and care plan as agreed upon with the supervisor; student takes care of the patient)
4.1.	Present a patient history (structured, according to the target audience and situational requirements)
	Present patients history in ward round
	Present a patient case in meeting (e.g. radiology demonstration, patho-conference, team meeting)
4.2.	Give or receive a patient handover (structured, according to the target audiance and situational requierments)
	Give a patient handover to a physician (e.g. between shifts)
	Receive a patient handover from a physician (e.g. between shifts)
	Give a patient handover to a non-physician health care team member
	Receive a patient handover from a non-physician health care team member
4.3.	Write and transmit a patient report (structured, as agreed upon with the supverisor on the medical care plan for the patient)
	Write prelimary patient´s discharge, transfer or interim, make correaction according supervisor, countersignature supervisor
	Write patient´s discharge, transfer or interim report, make correaction according supervisor, countersignature supervisor
	Transfer to relevant patients´care givers, where appicable prompt the transfer
5.	Further professional activites of a physician
5.1.	Recognize an emergency situation and act upon it (estimate approximately the degree, provide on-the-spot aid, call for help)
	Call for help according the local situation (e.g. emergency team)
	Start with basic-life support without technical support devices in case of loss of vital function
	Reconize citrial conditions with life-threatening potential and bridge the patient care , such as:
	Signs of shortness of breath and hypoxia
	Chest pain
	Advancing impairment of consciousness
	High fever
	Arterial hypo- or hypertension
	Tachy- or bradykardy
	Hypo- or Hyperglycaemia
	Anuria
	Internal or external bleeding
	Trauma or injuries
	Immediate informing of the supervisor
5.2.	Undertake an evidence-based patient case and initiating patient specific implementation (for final clerksip students manageable cases)
	Search for the best available evidence (in data bases and journals), including guidelines and clinical reviews
	Check the clinical relevance and applicability for the individual patient
	Structured case presentation (e.g. clinic meetings or internal training courses)
	Agree upon with supervisor, what should be included in the care of the patient
	Write the orders according to EPA 1.2 „diagnostic plan“ and EPA 1.4 „treatment plan“
